# Supplementary material for: Dissection of hyperspectral reflectance to estimate nitrogen and chlorophyll contents in tea leaves based on machine learning algorithms
Source: Sci Rep. 2020 Oct 15;10:17360. doi: 10.1038/s41598-020-73745-2 (PMC7566634; doi:10.1038/s41598-020-73745-2)
Supplement: Supplementary file 1 — Supplementary Tables. [file 41598_2020_73745_MOESM1_ESM.xlsx]

## Sheet: Article information
Title:
Dissection of hyperspectral reflectance to estimate nitrogen and chlorophyll contents in tea leaves based on machine learning algorithms
Authors:
Hiroto Yamashita1,2, Rei Sonobe1*, Yuhei Hirono3, Akio Morita1 and Takashi Ikka1*
Correspondence to: Rei Sonobe sonobe.rei@shizuoka.ac.jp Takashi Ikka ikka.takashi@shizuoka.ac.jp
Supplementary Data File file includes: Supplementary Table S1 Characteristics of kernel parameters of SVM and KELM Supplementary Table S2 Tuning hyperparameters in each machine learning algorithm

## Sheet: Table S1
Supplementary Table S1. Characteristics of kernel parameters of SVM and KELM
		Chlorophyll							Nitrogen
		OR	FDR	CR	DT	MSC	SNV		OR	FDR	CR	DT	MSC	SNV
		kernel bandwidth of the SVM-based approach (σ)
	Min.	2-50	2-29	2-45	2-50	2-50	2-37		2-48	2-48	2-43	2-44	2-49	2-50
	Mode	234	224	2-6	2-12	2-6	2-7		2-7	2-6	2-7	2-6	2-37	2-6
	Max.	28	211	249	240	247	250		225	244	23	235	250	210
		kernel parameterof the KELM-based approach (Kp)
	Min.	2-4	2-14	2-4	2-3	2-7	2-2		2-2	2-14	2-2	2-1	2-5	2-2
	Mode	21	2-14	21	21	21	21		213	2-12	21	21	2-1	21
	Max.	21	21	21	21	2-2	21		222	2-6	21	21	21	21

## Sheet: Table S2
Supplementary Table S2. Tuning hyperparameters in each machine learning algorithm
Algorithm	Tuning hyperparameters	Parameter space
		min	max
RF	number of trees	50	1000
	number of variables used to split the nodes	1	number of variables
	the minimum number of unique cases in a terminal node	1	20
	maximum depth at which a tree should be grown	10	50
	the number of random splits	1	20
SVM	kernel bandwidth	2-50	250
	regularisation parameter	2-50	250
Cubist	number of committee models	1	100
	neighbours	1	5
SGB	number of trees	3	1000
	maximum depth of each tree	1	20
	shrinkage	0.0001	1
KELM	regulation coefficient	2-50	250
	kernel parameter	2-50	250
